# Supplementary material for: Size, not color, drives assortative mating and influences fledging survival, weight and immunity in a polymorphic owl
Source: Sci Rep. 2025 Jun 2;15:19312. doi: 10.1038/s41598-025-04191-1 (PMC12130179; doi:10.1038/s41598-025-04191-1)
Supplement: Supplementary file 1 — Supplementary Material 1 [file 41598_2025_4191_MOESM1_ESM.xlsx]

## Sheet: Manuscript information
Size, not color, drive assortative mating and influences fledging survival, weight and immunity in a polymorphic owl

## Sheet: Data
Nest	Year	Ring	Relative_age	Tarsus_length	Wing_length	Weight	Bill_length	Color_score	Sex
CA161	2017	4178803	2	28.3	153	112	9	3	Female
BA74	2019	C15720	2	25.7	148	72	9.15	3	Male
BA29	2015	4130657	2	28.4	157	91	9.35	3	Female
BA86	2018	C15823	2	26.2	145	101	9.35	3	Female
BA30	2018	4130657	5	26.9	155	104	9.5	3	Female
AL26	2013	4160910	3	27.35	150	101	10	3	Female
BA40	2020	C15819	2	27.15	148	68	8.95	3.5	Male
BA57	2019	C15783	2	26.8	149	72	9	3.5	Male
BA78	2018	C15807	2	26.5	149	65	9.1	3.5	Male
CA94	2019	C18030	2	23.7	151	95	9.1	3.5	Female
N820	2013	4150757	2	27.5	148	69	9.3	3.5	Male
BA15	2019	4160293	3	26.9	155	109	9.3	3.5	Female
BA74	2019	C15806	3	25.2	156	93	9.6	3.5	Female
G8	2013	4150797	2	27.5	148	105	9.6	3.5	Female
G6	2014	4165545	2	27.6	161	107	9.6	3.5	Female
G14	2017	4130697	4	26.4	148	67	9.7	3.5	Male
CA92HV	2018	4160259	3	25.1	146	69	8.6	4	Male
CA187	2015	4130675	2	29.62	151	68	9.12	4	Male
CA54	2020	C17806	2	26.2	156	71	9.15	4	Male
BA25	2021	4130657	7	27.9	155	104	9.15	4	Female
G19	2015	4130697	2	27.18	150	62	9.21	4	Male
ALN7	2019	C18031	2	25.6	150	77	9.3	4	Male
CA110	2018	4178806	3	25.9	143	70	9.4	4	Male
G81	2019	C15732	2	26	153	97	9.5	4	Female
N829	2014	4138741	4	28.4	164	102	9.5	4	Female
BA81	2020	C17823	2	26.9	152	76	9.6	4	Female
CA147	2019	C15824	3	25.35	149	91	9.6	4	Female
ba4	2016	4130673	3	27.65	154	100	10	4	Female
BZ14	2019	C15746	2	26.9	148	81	9.2	4.25	Female
BZ115	2020	C18417	2	26.75	148	75	8.45	4.5	Male
BA30	2018	C15809	2	26.45	150	73	8.5	4.5	Male
Ca43	2021	C18030	2	27	152	87	8.5	4.5	Female
ca91hv	2016	4160259	2	26.75	145	64	8.7	4.5	Male
AL22	2014	4160813	3	26.3	145	67	8.7	4.5	Male
AL26	2013	4160813	2	26.4	142	67	9	4.5	Male
CA53	2017	4178806	2	25.3	144	64	9.2	4.5	Male
CA35	2018	4160268	4	26.8	143	76	9.2	4.5	Male
BA4	2017	4160292	2	26.2	150	90	9.2	4.5	Female
BAP52	2020	C17811	2	27.9	151	98	9.45	4.5	Female
AL7	2020	C17816	2	27.25	152	70	9.5	4.5	Male
G88	2020	C17820	2	28.65	156	98	9.5	4.5	Female
BA78	2018	C15806	2	27.25	158	106	9.6	4.5	Female
BA86	2018	C15712	2	28.3	148	68	9.7	4.5	Male
BA11	2017	4178604	2	27	155	89	9.7	4.5	Female
BA14	2017	4160293	2	27.7	155	113	9.8	4.5	Female
BA11	2018	4178615	3	27	157.2	67	10	4.5	Male
ca96	2016	4160283	2	26.2	149	78	10	4.5	Male
G46	2013	4160818	2	25.7	150	69	10.15	4.5	Male
N849	2014	4160823	3	29.3	159	110	10.3	4.5	Female
CA53	2017	4160290	2	26.6	147	100	9.2	4.75	Female
BA11	2017	4178615	2	26.1	152	66	9.9	4.75	Male
G88	2017	4178606	2	25.7	151	67	10.3	4.75	Male
G46	2013	4160822	2	29.05	154	106	8.5	5	Female
CA102	2018	4167578	2	24.4	151	91	8.7	5	Female
AL7	2020	C15813	3	27.6	156	118	9	5	Female
BZ87	2015	4160223	2	28.82	147	73	9.05	5	Male
G51	2021	C21818	2	27.3	140	68	9.1	5	Male
GF1	2017	4178811	2	26.6	154	70	9.1	5	Male
ba11	2016	4130647	4	25.1	150	63	9.15	5	Male
AL23	2014	4165511	2	28.3	154	103	9.2	5	Female
CA123	2017	4160273	3		146	75	9.4	5	Male
BA2	2020	4130666	4	25.75	158	88	9.4	5	Female
CA91	2020	C17892	2	27.45	154	93.5	9.6	5	Female
G8	2012	4160915	2	27.5	153	100	9.7	5	Female
BZ14	2015	4130666	2	27.16	160	79	9.74	5	Female
AL23	2017	4130662	4	27.4	150	100	9.8	5	Female
CA168	2014	4160838	2	28.4	155	97	9.9	5	Female
ba11	2016	4160246	2	27.3	161	104	9.9	5	Female
G31	2013	4160834	2	27.3	157	106	10.05	5	Female
CA94	2017	4160283	3	27.8	153	69	10.1	5	Male
G54	2015	4150766	2	29.9	160	109	10.1	5	Female
C191	2012	4160924	2	27.25	149	101	10.15	5	Female
N115	2014	4165510	2	29.1	164	104	10.4	5	Female
G20	2013	4160904	3	26.4	160	87	10.45	5	Female
G51	2015	4160818	4	27.54	157	64	10.54	5	Male
G23	2020	C17807	2	26.2	156	66	8.7	5.5	Male
AL30	2019	4178842	3	25.6	147	68	8.7	5.5	Male
CA110	2015	4160886	2	26.9	145	69	8.79	5.5	Male
CA94	2019	C15752	2	27.75	151	73	8.85	5.5	Male
BA27	2021	C17820	3	28	160	100	8.9	5.5	Female
CA168	2014	4165595	2	28.8	158	70	9.2	5.5	Male
G89	2018	C15814	2	27.5	159	105	9.6	5.5	Female
ca125	2016	4160245	2	26.1	152	101	9.65	5.5	Female
Ca43	2021	C21821	2	26.6	156	63	9.7	5.5	Male
BA62	2021	C21806	2	27.7	161	89	9.8	5.5	Female
ba4	2016	4160232	3	26	152	70	9.95	5.5	Male
GF1	2017	4160291	2	27.15	151.5	104	10.1	5.5	Female
G52	2013	4158000	3	27.9	157	106	10.2	5.5	Female
G88	2017	4160295	2	25.7	152	91	10.3	5.5	Female
BA87	2021	C21805	2	28.8	161	109	10.3	5.5	Female
Bap38	2021	C21807	2	27.2	159	97	10.35	5.5	Female
CA147	2019	C15849	3	28.2	150	70	8.4	5.75	Male
CA144	2017	4178827	2	23	143	61	8.5	5.75	Male
BAP38	2020	C17808	2	26.35	145	65	8.3	6	Male
CA102	2013	4160820	2	27.1	152	95	8.6	6	Female
AL30	2019	C15739	2	24.6	140	78	8.7	6	Female
BA81	2020	C17810	2	26.55	159	62	8.9	6	Male
ca178	2016	4160268	2	27.4	144	68	9	6	Male
BA40	2020	C17825	2	27.85	152	98	9.1	6	Female
ca125	2016	4160273	2	25.2	141	65	9.2	6	Male
bz72	2016	4160277	2	26.3	139	69	9.25	6	Male
BZ87	2015	4130674	2	27.78	152	94	9.28	6	Female
BAP52	2020	C17839	2	27.6	147	71	9.3	6	Male
AL25	2017	4160294	2	26.3	145	96	9.3	6	Female
CA92HV	2018	4178803	3	28.1	156	124	9.3	6	Female
BA29	2015	4130671	2	26.07	146	67	9.37	6	Male
BA14	2017	4178823	2	26.4	151	67	9.4	6	Male
G8	2012	4160962	2	27.4	147	69	9.4	6	Male
CA35	2014	4130618	2	27.4	151	72	9.4	6	Male
C191	2012	4160959	2	29.25	144	73	9.7	6	Male
ba33	2016	4160243	2	27.4	152	98	9.7	6	Female
G23	2020	C17821	2	26.3	155	107	9.8	6	Female
BA62	2017	4178845	2	26.4	155	96	10.15	6	Female
AL25	2017	4178842	2	23.8	144	54	8.3	6.5	Male
CA170	2019	C15802	4	24.9	146	89	8.5	6.5	Female
Ca120	2021	C18449	2	27.4	146	63	8.6	6.5	Male
BA18	2018	4178823	3	26.4	152	67	8.8	6.5	Male
BA3	2018	4160232	5	23.8	158	73	8.9	6.5	Male
G18	2020	C17831	2	26.9	148	69	9	6.5	Male
ba33	2016	4160255	2	26.8	152	73	9	6.5	Male
BZ72	2017	4178802	2	26.55	152	104	9.05	6.5	Female
N829	2014	4165552	2	28.85	149	77	9.2	6.5	Male
CA91	2020	C17893	2	26.65	143	73	9.3	6.5	Male
CA103	2017	4160823	6	26.85	157	107	9.35	6.5	Female
BA2	2020	C17844	2	28.1	152	69	9.45	6.5	Male
G3	2018	4178605	3	28.9	151	77	9.45	6.5	Male
BA25	2020	C17819	2	26.75	155	81	9.45	6.5	Female
CA123	2018	C15836	2	27.8	162	87	9.6	6.5	Female
G30	2019	C15841	2	25.4	155	104	9.6	6.5	Female
G4M	2014	4160959	4	28.5	156	74	9.8	6.5	Male
G6	2014	4160962	4	29	155	70	10	6.5	Male
G31	2013	4165505	2	29.3	158	81	10.35	6.5	Male
CA94	2017	4160245	3	26.9	154	78	9.9	6.75	Female
G33	2017	4178605	2	28.6	151	71	10.1	6.75	Male
BA57	2019	C15790	2	26.8	157	84	10.1	6.75	Female
BZ72	2017	4178828	2	25.5	144	63	8.8	7	Male
CA35	2018	C15802	3	24.7	148	86	8.8	7	Female
G3	2018	4163159	5	27.4	159	107.5	9.1	7	Female
G54	2015	4130679	2	28.99	152	68	9.26	7	Male
G88	2020	C15843	2	25.45	157	71	9.35	7	Male
Bap38	2021	C21819	2	27.5	159	71	9.45	7	Male
CA54	2020	C17813	2	28	155	98	9.5	7	Female
CA123	2018	C15837	2	27	152	76	9.6	7	Male
Ca90hv	2021	C21809	2	28.2	161	98	9.6	7	Female
N833	2013	4160959	3	27	151	75	9.7	7	Male
BA25	2020	C15738	3	26.5	150	66	9.75	7	Male
CA110	2018	4160245	4	27.5	154	88	9.9	7	Female
G20	2013	4160866	2	29.7	153	69	10.1	7	Male
BA62	2017	4178617	2	26.6	150	70	10.2	7	Male
CA132	2015	4150746	6	27.31	157	77	10.23	7	Female
CA110	2015	4130662	2	30.18	158	75.5	10.7	7	Female
G52	2013	4160885	2	25.65	144	63.5	8.35	7.5	Male
CA45	2018	C15711	2	27.4	149	66	8.6	7.5	Male
G51	2015	4163159	2	27.54	158	94	8.91	7.5	Female
bz72	2016	4160260	2	25.25	154	86	9	7.5	Female
ca178	2016	4130660	3	27.4	150	95	9.15	7.5	Female
BA31	2019	C15809	3	24.9	152	75	9.2	7.5	Male
CA35	2014	4165519	2	29	149	102	9.2	7.5	Female
G18	2020	C17815	2	26.4	151	105	9.25	7.5	Female
AL5	2015	4130685	2	28.37	158	86	9.45	7.5	Female
BA27	2021	C21817	2	27.5	161	72	9.5	7.5	Male
G4M	2014	4165525	2	28.6	158	93	9.5	7.5	Female
CA103	2017	4130686	3	26.9	155	73	9.6	7.5	Male
G26	2021	C17821	3	26.2	161	102	9.6	7.5	Female
BA31	2019	C15734	2	28.4	162	95	9.7	7.5	Female
Ca120	2021	C17826	3	27.2	156	105	9.7	7.5	Female
BA15	2019	C15738	2	25.9	149	67	9.9	7.5	Male
AL23	2015	4165537	3	27.08	151	69	10.04	7.5	Male
G88	2019	C15814	3	26.8	162	98	10.1	7.5	Female
CA132	2015	4160943	5	27.55	150	74	10.12	7.5	Male
G33	2017	4161758	2	27.5	160	112	10.2	7.5	Female
CA102	2018	4130686	4	26.4	155	76	10.8	7.5	Male
BA10	2014	4165561	2	29	155	105	11.3	7.5	Female
ALN7	2019	C15728	2	29.6	149	93	9.1	7.75	Female
CA161	2017	4160298	2	24.6	147	66	9.4	7.75	Male
G51	2021	4163159	8	27.5	161	110	8.2	8	Female
ba53	2016	4160282	2	25.3	145	67	8.6	8	Male
BA62	2021	C15827	2	27.5	161	68	8.9	8	Male
ca96	2016	4160247	2	27.2	155	90	8.9	8	Female
BZ14	2015	4160205	2	26.8	156	76	8.97	8	Male
BA18	2018	C15801	2	26.6	159	99	9	8	Female
BA4	2017	4160232	4	23.9	157	78	9.1	8	Male
BA87	2021	C15796	2	27	152	65	9.15	8	Male
BA10	2014	4130647	2	25.6	155	64	9.2	8	Male
N849	2014	4160811	3	28.7	159	87	9.2	8	Male
CA144	2017	4150746	7	26.85	152	109	9.3	8	Female
G81	2019	C15735	2	26.1	148	73	9.5	8	Male
BZ14	2019	C15745	2	26.5	150	66	9.6	8	Male
BA10	2015	4130664	2	26.7	158	95	9.62	8	Female
BZ115	2020	4178802	3	28.05	161	87	9.65	8	Female
G30	2019	C15740	2	26.85	146	73	9.7	8	Male
G29	2012	4160914	2	26	149		9.8	8	Female
BA25	2021	C21816	2	27.3	150	69	10.1	8	Male
G8	2013	4160962	3	29.4	153	81	10.15	8	Male
AL23	2015	4150795	2	28.77		104	10.15	8	Female
N833	2013	4160825	2	27.55	162	109	11	8	Female
G26	2021	C17831	3	27.1	145	68	8.7	8.5	Male
G89	2018	C15831	2	24	151	71	8.7	8.5	Male
AL22	2014	4165523	2	25.15	156	81	9.1	8.5	Female
AL5	2015	4160204	2	26.84	148	64	9.13	8.5	Male
BA10	2015	4130647	3	26.89	148	64	9.13	8.5	Male
ba53	2016	4160258	2	27.2	153	97	9.25	8.5	Female
BA11	2018	C15804	2	26.2	160	87	9.3	8.5	Female
Ca90hv	2021	C21820	2	28.2	150	65	9.4	8.5	Male
AL23	2017	4165537	5	26	144	68	9.5	8.5	Male
BAP38	2020	C17824	2	27.7	155	82	9.6	8.5	Female
BA3	2018	4130666	3	22.9	161	91	9.6	8.5	Female
G88	2019	C15772	2	25.4	153	66	9.7	8.5	Male
N820	2013	4138740	4	29.9	158	119	9.7	8.5	Female
CA187	2015	4130661	2	28.89	151	100	9.77	8.5	Female
CA45	2018	C15826	2	26	159.5	114	11.1	8.5	Female
CA170	2019	C15733	2	26	147	71	9.6	8.75	Male
G14	2017	4160240	3	27.1	148	103	9.7	8.75	Female
TG6	2014	4150730	3	28	164	94	9.2	9	Female
ca91hv	2016	4130661	3	28.3	151	107	9.2	9	Female
CA123	2017	4178804	2	28.4	153	111	9.3	9	Female
G19	2015	4160834	3	29.7	153	79	9.8	9	Female
N115	2014	4150757	3	26.5	146	72	8.9		Male
CA102	2013	4160811	2	28.7	153	82	9		Male
G29	2012	4160932	2	27.5	150	64	9.35		Male
AL23	2014	4165537	2	25.85	144	71	9.4		Male
TG6	2014	4165540	2	27.3	152	73	9.5		Male

## Sheet: Key
Definitions of variables provided in the data file:
Nest = Identification of each nest
Year = Year when data were collected
Ring = Number of metal ring used to identify birds.
Relative_age = Age of each individual relative to the first time it was captured (from 2 onwards)
Tarsus_length = length of tarsus of each individual in mm.
Wing_length = length of the wing of each individual in mm.
Weight = Body weight of each individual in g.
Bill_length = Length of bill of each individual in mm.
Color_score = Score assigned to each individual to quantify the amount of redness in plumage (values range from 3 to 9)
Sex = Individual sex as Female or Male
