# Supplementary material for: Size, not color, drives assortative mating and influences fledging survival, weight and immunity in a polymorphic owl
Source: Sci Rep. 2025 Jun 2;15:19312. doi: 10.1038/s41598-025-04191-1 (PMC12130179; doi:10.1038/s41598-025-04191-1)
Supplement: Supplementary file 3 — Supplementary Material 3 [file 41598_2025_4191_MOESM3_ESM.xlsx]

## Sheet: Manuscript information
Size, not color, drives assortative mating and influences fledging survival, weight and immunity in a polymorphic owl.

## Sheet: Data
Nest	Year	Ring_Female	Relative_age_Female	Wing_length_Female	Color_score_Female	Color_score_F2	Ring_Male	Wing_length_Male	Color_score_Male	N_fledglings	Sum_WING	Sum_COLOR	Feeding_rate	Prey_richness	Dif_resid_WING	Dif_COLOR_FM	Brood_size
C191	2012	4160924	2	149	5	25	4160959	144	6	0	293	11			-0.0791974	1	3
G29	2012	4160914	2	149	8	64	4160932	150		2	299		0.09		-6.0792		4
G8	2012	4160915	2	153	5	25	4160962	147	6	2	300	11			0.920803	1	3
AL26	2013	4160910	3	150	3	9	4160813	142	4.5	5	292	7.5			2.9208	1.5	6
CA102	2013	4160820	2	152	6	36	4160811	153		4	305				-6.0792		4
G20	2013	4160904	3	160	5	25	4160866	153	7	2	313	12			1.9208	2	4
G31	2013	4160834	2	157	5	25	4165505	158	6.5	3	315	11.5			-6.0792	1.5	3
G46	2013	4160822	2	154	5	25	4160818	150	4.5	3	304	9.5	0.07		-1.0792	0.5	5
G52	2013	4158000	3	157	5.5	30.25	4160885	144	7.5	4	301	13			7.9208	2	5
G8	2013	4150797	2	148	3.5	12.25	4160962	153	8	2	301	11.5			-10.0792	4.5	4
N820	2013	4138740	4	158	8.5	72.25	4150757	148	3.5	4	306	12			4.9208	5	5
N833	2013	4160825	2	162	8	64	4160959	151	7	3	313	15			5.9208	1	4
AL22	2014	4165523	2	156	8.5	72.25	4160813	145	4.5	2	301	13	0.05		5.9208	4	2
AL23	2014	4165511	2	154	5	25	4165537	144		4	298		0.07		4.9208		4
BA10	2014	4165561	2	155	7.5	56.25	4130647	155	8	2	310	15.5	0.11		-5.0792	0.5	1
CA168	2014	4160838	2	155	5	25	4165595	158	5.5	4	313	10.5	0.11		-8.0792	0.5	4
CA35	2014	4165519	2	149	7.5	56.25	4130618	151	6	3	300	13.5	0.06		-7.0792	1.5	3
G4M	2014	4165525	2	158	7.5	56.25	4160959	156	6.5	4	314	14			-3.0792	1	4
G6	2014	4165545	2	161	3.5	12.25	4160962	155	6.5	2	316	10	0.05		0.920803	3	4
N115	2014	4165510	2	164	5	25	4150757	146		3	310				12.9208		3
N829	2014	4138741	4	164	4	16	4165552	149	6.5	4	313	10.5			9.9208	2.5	5
N849	2014	4160823	3	159	4.5	20.25	4160811	159	8	1	318	12.5			-5.0792	3.5	5
TG6	2014	4150730	3	164	9	81	4165540	152		4	316				6.9208		4
AL23	2015	4150795	2		8	64	4165537	151	7.5	3		15.5	0.04	1		0.5	4
AL5	2015	4130685	2	158	7.5	56.25	4160204	148	8.5	4	306	16	0.03	1	4.9208	1	4
BA10	2015	4130664	2	158	8	64	4130647	148	8.5	1	306	16.5	0.05	1	4.9208	0.5	5
BA29	2015	4130657	2	157	3	9	4130671	146	6	1	303	9			5.9208	3	4
BZ14	2015	4130666	2	160	5	25	4160205	156	8	4	316	13	0.22	2	-1.0792	3	5
BZ87	2015	4130674	2	152	6	36	4160223	147	5	3	299	11	0.11	1	-0.0791974	1	4
CA110	2015	4130662	2	158	7	49	4160886	145	5.5	3	303	12.5	0.09	1	7.9208	1.5	3
CA132	2015	4150746	6	157	7	49	4160943	150	7.5	3	307	14.5	0.15	1	1.9208	0.5	5
CA187	2015	4130661	2	151	8.5	72.25	4130675	151	4	3	302	12.5	0.06	1	-5.0792	4.5	4
G19	2015	4160834	3	153	9	81	4130697	150	4	2	303	13	0.14	1	-2.0792	5	4
G51	2015	4163159	2	158	7.5	56.25	4160818	157	5	3	315	12.5	0.13	2	-4.0792	2.5	4
G54	2015	4150766	2	160	5	25	4130679	152	7	1	312	12	0.34	4	2.9208	2	4
ba11	2016	4160246	2	161	5	25	4130647	150	5	1	311	10	0.07	1	5.9208	0	5
ba33	2016	4160243	2	152	6	36	4160255	152	6.5	2	304	12.5	0.03	1	-5.0792	0.5	3
ba4	2016	4130673	3	154	4	16	4160232	152	5.5	1	306	9.5	0.07	1	-3.0792	1.5	4
ba53	2016	4160258	2	153	8.5	72.25	4160282	145	8	2	298	16.5	0.06	1	2.9208	0.5	3
bz72	2016	4160260	2	154	7.5	56.25	4160277	139	6	3	293	13.5	0.11	2	9.9208	1.5	4
ca125	2016	4160245	2	152	5.5	30.25	4160273	141	6	2	293	11.5	0.15	2	5.9208	0.5	5
ca178	2016	4130660	3	150	7.5	56.25	4160268	144	6	2	294	13.5	0.06	1	0.920803	1.5	4
ca91hv	2016	4130661	3	151	9	81	4160259	145	4.5	0	296	13.5	0.12	1	0.920803	4.5	4
ca96	2016	4160247	2	155	8	64	4160283	149	4.5	0	304	12.5	0.09	3	0.920803	3.5	3
AL23	2017	4130662	4	150	5	25	4165537	144	8.5	1	294	13.5	0.1	1	0.920803	3.5	5
AL25	2017	4160294	2	145	6	36	4178842	144	6.5	1	289	12.5	0.1	2	-4.0792	0.5	4
BA11	2017	4178604	2	155	4.5	20.25	4178615	152	4.75	1	307	9.25	0.03	1	-2.0792	0.25	5
BA14	2017	4160293	2	155	4.5	20.25	4178823	151	6	2	306	10.5	0.18	2	-1.0792	1.5	4
BA4	2017	4160292	2	150	4.5	20.25	4160232	157	8	2	307	12.5	0.09	3	-12.0792	3.5	4
BA62	2017	4178845	2	155	6	36	4178617	150	7	1	305	13	0.03	1	-0.0791974	1	4
BZ72	2017	4178802	2	152	6.5	42.25	4178828	144	7	3	296	13.5	0.18	1	2.9208	0.5	3
CA103	2017	4160823	6	157	6.5	42.25	4130686	155	7.5	2	312	14	0.13	2	-3.0792	1	6
CA123	2017	4178804	2	153	9	81	4160273	146	5	1	299	14	0.04	1	1.9208	4	5
CA144	2017	4150746	7	152	8	64	4178827	143	5.75	2	295	13.75	0.24	1	3.9208	2.25	5
CA161	2017	4178803	2	153	3	9	4160298	147	7.75	2	300	10.75	0.12	1	0.920803	4.75	5
CA53	2017	4160290	2	147	4.75	22.56	4178806	144	4.5	0	291	9.25	0.26	1	-2.0792	0.25	4
CA94	2017	4160245	3	154	6.75	45.56	4160283	153	5	1	307	11.75	0.08	2	-4.0792	1.75	4
G14	2017	4160240	3	148	8.75	76.56	4130697	148	3.5	0	296	12.25	0.06		-5.0792	5.25	4
G33	2017	4161758	2	160	7.5	56.25	4178605	151	6.75	2	311	14.25	0.13	1	3.9208	0.75	5
G88	2017	4160295	2	152	5.5	30.25	4178606	151	4.75	2	303	10.25	0.16	1	-4.0792	0.75	4
GF1	2017	4160291	2	151.5	5.5	30.25	4178811	154	5	0	305.5	10.5	0.21	3	-7.5792	0.5	5
BA11	2018	C15804	2	160	8.5	72.25	4178615	157.2	4.5	4	317.2	13	0.07	5	-2.2792	4	5
BA18	2018	C15801	2	159	8	64	4178823	152	6.5	4	311	14.5	0.12	4	1.9208	1.5	5
BA3	2018	4130666	3	161	8.5	72.25	4160232	158	6.5	2	319	15	0.04	4	-2.0792	2	4
BA30	2018	4130657	5	155	3	9	C15809	150	4.5	3	305	7.5	0.23	4	-0.0791974	1.5	5
BA78	2018	C15806	2	158	4.5	20.25	C15807	149	3.5	3	307	8	0.21	4	3.9208	1	6
BA86	2018	C15823	2	145	3	9	C15712	148	4.5	1	293	7.5	0.14	2	-8.0792	1.5	5
CA102	2018	4167578	2	151	5	25	4130686	155	7.5	2	306	12.5	0.26	4	-9.0792	2.5	6
CA110	2018	4160245	4	154	7	49	4178806	143	4	4	297	11	0.18	4	5.9208	3	6
CA123	2018	C15836	2	162	6.5	42.25	C15837	152	7	2	314	13.5	0.19	4	4.9208	0.5	4
CA35	2018	C15802	3	148	7	49	4160268	143	4.5	2	291	11.5	0.04	3	-0.0791974	2.5	3
CA45	2018	C15826	2	159.5	8.5	72.25	C15711	149	7.5	2	308.5	16	0.05	1	5.4208	1	4
CA92HV	2018	4178803	3	156	6	36	4160259	146	4	4	302	10		3	4.9208	2	5
G3	2018	4163159	5	159	7	49	4178605	151	6.5	1	310	13.5		5	2.9208	0.5	4
G89	2018	C15814	2	159	5.5	30.25	C15831	151	8.5	4	310	14	0.27	2	2.9208	3	4
AL30	2019	C15739	2	140	6	36	4178842	147	5.5	3	287	11.5			-12.0792	0.5	3
ALN7	2019	C15728	2	149	7.75	60.06	C18031	150	4	1	299	11.75			-6.0792	3.75	4
BA15	2019	4160293	3	155	3.5	12.25	C15738	149	7.5	4	304	11			0.920803	4	4
BA31	2019	C15734	2	162	7.5	56.25	C15809	152	7.5	2	314	15			4.9208	0	3
BA57	2019	C15790	2	157	6.75	45.56	C15783	149	3.5	2	306	10.25			2.9208	3.25	3
BA74	2019	C15806	3	156	3.5	12.25	C15720	148	3	4	304	6.5			2.9208	0.5	4
BZ14	2019	C15746	2	148	4.25	18.06	C15745	150	8	2	298	12.25			-7.0792	3.75	4
CA147	2019	C15824	3	149	4	16	C15849	150	5.75	4	299	9.75			-6.0792	1.75	4
CA170	2019	C15802	4	146	6.5	42.25	C15733	147	8.75	4	293	15.25			-6.0792	2.25	4
CA94	2019	C18030	2	151	3.5	12.25	C15752	151	5.5	3	302	9			-5.0792	2	4
G30	2019	C15841	2	155	6.5	42.25	C15740	146	8	2	301	14.5			3.9208	1.5	3
G81	2019	C15732	2	153	4	16	C15735	148	8	2	301	12			-0.0791974	4	4
G88	2019	C15814	3	162	7.5	56.25	C15772	153	8.5	3	315	16			3.9208	1	4
AL7	2020	C15813	3	156	5	25	C17816	152	4.5	4	308	9.5			-1.0792	0.5	4
BA2	2020	4130666	4	158	5	25	C17844	152	6.5	3	310	11.5			0.920803	1.5	4
BA25	2020	C17819	2	155	6.5	42.25	C15738	150	7	3	305	13.5			-0.0791974	0.5	3
BA40	2020	C17825	2	152	6	36	C15819	148	3.5	2	300	9.5			-1.0792	2.5	4
BA81	2020	C17823	2	152	4	16	C17810	159	6	2	311	10			-12.0792	2	5
BAP38	2020	C17824	2	155	8.5	72.25	C17808	145	6	4	300	14.5			4.9208	2.5	5
BAP52	2020	C17811	2	151	4.5	20.25	C17839	147	6	4	298	10.5			-1.0792	1.5	5
BZ115	2020	4178802	3	161	8	64	C18417	148	4.5	4	309	12.5			7.9208	3.5	4
CA54	2020	C17813	2	155	7	49	C17806	156	4	3	311	11			-6.0792	3	5
CA91	2020	C17892	2	154	5	25	C17893	143	6.5	2	297	11.5			5.9208	1.5	2
G18	2020	C17815	2	151	7.5	56.25	C17831	148	6.5	4	299	14			-2.0792	1	4
G23	2020	C17821	2	155	6	36	C17807	156	5.5	1	311	11.5			-6.0792	0.5	4
G88	2020	C17820	2	156	4.5	20.25	C15843	157	7	4	313	11.5			-6.0792	2.5	4
BA25	2021	4130657	7	155	4	16	C21816	150	8	2	305	12			-0.0791974	4	4
BA27	2021	C17820	3	160	5.5	30.25	C21817	161	7.5	0	321	13			-6.0792	2	4
BA62	2021	C21806	2	161	5.5	30.25	C15827	161	8	1	322	13.5			-5.0792	2.5	4
BA87	2021	C21805	2	161	5.5	30.25	C15796	152	8	2	313	13.5			3.9208	2.5	4
Bap38	2021	C21807	2	159	5.5	30.25	C21819	159	7	3	318	12.5			-5.0792	1.5	4
Ca120	2021	C17826	3	156	7.5	56.25	C18449	146	6.5	3	302	14			4.9208	1	4
Ca43	2021	C18030	2	152	4.5	20.25	C21821	156	5.5	0	308	10			-9.0792	1	4
Ca90hv	2021	C21809	2	161	7	49	C21820	150	8.5	2	311	15.5			5.9208	1.5	4
G26	2021	C17821	3	161	7.5	56.25	C17831	145	8.5	2	306	16			10.9208	1	4
G51	2021	4163159	8	161	8	64	C21818	140	5	2	301	13			15.9208	3	4

## Sheet: Key
Definitions of variables provided in the data file:
Nest = Identification of each nest
Year = Year when data were collected
Ring_Female = Number of metal ring used to identify the female in each nest.
Relative_age_Female = Age of each Female relative to the first time it was captured (from 2 onwards)
Wing_length_Female = length of the wing of each female in mm.
Color_score_Female = Score assigned to each female to quantify the amount of redness in its plumage (values range from 3 to 9)
Color_score_F2 = Squared term of female color score.
Tarsus_length = length of tarsus of each individual in mm.
Ring_Male = Number of metal ring used to identify the male in each nest.
Wing_length_Male = length of the wing of each male in mm.
Color_score_Male = Score assigned to each male to quantify the amount of redness in its plumage (values range from 3 to 9)
N_fledglings = Number of owlets that fledged in each nest.
Sum_WING = Sum of the values of wing length of the female and the male of each nest as a measure of the sense of size similarity for every pair.
Sum_COLOR = Sum of the values of color score of the female and the male of each nest as a measure of the sense of color similarity for every pair.
Feeding_rate = Number of feeds provided by parents to nests per minute.
Prey_richness = Total richness of prey delivered to the owlets of each nest.
Dif_resid_WING = Difference of the residuals of the two pair members extracted from a linear model of wing length as a function of sex.
Dif_COLOR_FM= the absolute difference between the color morph scores of the two pair members.
Brood size = Number of hatched chicks per nest
