# Supplementary material for: Size, not color, drives assortative mating and influences fledging survival, weight and immunity in a polymorphic owl
Source: Sci Rep. 2025 Jun 2;15:19312. doi: 10.1038/s41598-025-04191-1 (PMC12130179; doi:10.1038/s41598-025-04191-1)
Supplement: Supplementary file 5 — Supplementary Material 5 [file 41598_2025_4191_MOESM5_ESM.xlsx]

## Sheet: Manuscript information
Size, not color, drives assortative mating and influences fledging survival, weight and immunity in a polymorphic owl.

## Sheet: Key
Definitions of variables provided in the data file:
Year = Year when data were collected
Nest = Identification of each nest combining the ID of each nest with the year (Nest_Year) because some nestboxes were used more than one year.
Fledging_probability = Success (1) versus failure (0) of each owlet to fledge.
Wing_length_Female = length of the wing of each female in mm.
Color_score_Female = Score assigned to each female to quantify the amount of redness in its plumage (values range from 3 to 9)
Wing_length_Male = length of the wing of each male in mm.
Color_score_Male = Score assigned to each male to quantify the amount of redness in its plumage (values range from 3 to 9)
Brood size = Number of hatched chicks per nest.
Fledging_ID = Identification of each chick
Fledging_weight = Body weight in g. of each owlet before fledging.
Fledging_PHA = In vivo T cell-mediated immune response in response to the injection of phytohemagglutinin-P (PHA-P) subcutaneously in the wing web.
Sum_WING = Sum of the values of wing length of the female and the male of each nest as a measure of the sense of size similarity for every pair.								Res_COLOR	Res_WING	Sum_COLOR	Sum_WING
Sum_COLOR = Sum of the values of color score of the female and the male of each nest as a measure of the sense of color similarity for every pair.
Dif_resid_WING = Difference of the residuals of the two pair members extracted from a linear model of wing length as a function of sex.
Dif_COLOR_FM_abs= the absolute difference between the color morph scores of the two pair members.

## Sheet: Data
Year	Nest	Fledging_probability	Wing_length_Female	Color_score_Female	Wing_length_ Male	Color_score_Male	Brood_size	Fledging_ID	Fledging_weight	Fledging_PHA	Sum_WING	Sum_COLOR	Dif_resid_WING	Dif_COLOR_FM_abs
2012	C191_2012	0	149	5	144	6	3	199			29.3	11	-0.0791974	1
2012	C191_2012	0	149	5	144	6	3	200			29.3	11	-0.0791974	1
2012	C191_2012	0	149	5	144	6	3	201			29.3	11	-0.0791974	1
2012	G29_2012	1	149	8	150		4	353	69		29.9		-6.0792
2012	G29_2012	1	149	8	150		4	354	63		29.9		-6.0792
2012	G29_2012	0	149	8	150		4	355			29.9		-6.0792
2012	G29_2012	0	149	8	150		4	356			29.9		-6.0792
2012	G8_2012	1	153	5	147	6	3	403	77		30	11	0.920803	1
2012	G8_2012	1	153	5	147	6	3	404	64		30	11	0.920803	1
2012	G8_2012	0	153	5	147	6	3	405			30	11	0.920803	1
2013	AL26_2013	1	150	3	142	4.5	6	20	90		29.2	7.5	2.9208	1.5
2013	AL26_2013	1	150	3	142	4.5	6	21	73.5		29.2	7.5	2.9208	1.5
2013	AL26_2013	1	150	3	142	4.5	6	22	82		29.2	7.5	2.9208	1.5
2013	AL26_2013	1	150	3	142	4.5	6	23	86		29.2	7.5	2.9208	1.5
2013	AL26_2013	1	150	3	142	4.5	6	24	40.5		29.2	7.5	2.9208	1.5
2013	AL26_2013	0	150	3	142	4.5	6	25			29.2	7.5	2.9208	1.5
2013	CA102_2013	1	152	6	153		4	202	79	0.06	30.5		-6.0792
2013	CA102_2013	1	152	6	153		4	203	80	0.07	30.5		-6.0792
2013	CA102_2013	1	152	6	153		4	204	79	0.1	30.5		-6.0792
2013	CA102_2013	1	152	6	153		4	205	80	0.05	30.5		-6.0792
2013	G20_2013	1	160	5	153	7	4	341	86	0.05	31.3	12	1.9208	2
2013	G20_2013	1	160	5	153	7	4	342	82	0.09	31.3	12	1.9208	2
2013	G20_2013	0	160	5	153	7	4	343			31.3	12	1.9208	2
2013	G20_2013	0	160	5	153	7	4	344			31.3	12	1.9208	2
2013	G31_2013	1	157	5	158	6.5	3	365	74.5	0.04	31.5	11.5	-6.0792	1.5
2013	G31_2013	1	157	5	158	6.5	3	366	70	0.03	31.5	11.5	-6.0792	1.5
2013	G31_2013	1	157	5	158	6.5	3	367	74	0.03	31.5	11.5	-6.0792	1.5
2013	G46_2013	1	154	5	150	4.5	5	373	85		30.4	9.5	-1.0792	0.5
2013	G46_2013	1	154	5	150	4.5	5	374	86.5		30.4	9.5	-1.0792	0.5
2013	G46_2013	1	154	5	150	4.5	5	375	81	0.11	30.4	9.5	-1.0792	0.5
2013	G46_2013	0	154	5	150	4.5	5	376			30.4	9.5	-1.0792	0.5
2013	G46_2013	0	154	5	150	4.5	5	377			30.4	9.5	-1.0792	0.5
2013	G52_2013	1	157	5.5	144	7.5	5	390	73.5		30.1	13	7.9208	2
2013	G52_2013	1	157	5.5	144	7.5	5	391	74.5	-0.13	30.1	13	7.9208	2
2013	G52_2013	1	157	5.5	144	7.5	5	392	70		30.1	13	7.9208	2
2013	G52_2013	1	157	5.5	144	7.5	5	393	61	0.06	30.1	13	7.9208	2
2013	G52_2013	0	157	5.5	144	7.5	5	394			30.1	13	7.9208	2
2013	G8_2013	1	148	3.5	153	8	4	406	79	0.09	30.1	11.5	-10.0792	4.5
2013	G8_2013	1	148	3.5	153	8	4	407	83.5	0.09	30.1	11.5	-10.0792	4.5
2013	G8_2013	0	148	3.5	153	8	4	408			30.1	11.5	-10.0792	4.5
2013	G8_2013	0	148	3.5	153	8	4	409			30.1	11.5	-10.0792	4.5
2013	N820_2013	1	158	8.5	148	3.5	5	435	86.5		30.6	12	4.9208	5
2013	N820_2013	1	158	8.5	148	3.5	5	436	78		30.6	12	4.9208	5
2013	N820_2013	1	158	8.5	148	3.5	5	437	75		30.6	12	4.9208	5
2013	N820_2013	1	158	8.5	148	3.5	5	438	68.5		30.6	12	4.9208	5
2013	N820_2013	0	158	8.5	148	3.5	5	439			30.6	12	4.9208	5
2013	N833_2013	1	162	8	151	7	4	445	65	0.07	31.3	15	5.9208	1
2013	N833_2013	1	162	8	151	7	4	446	79.5	0.07	31.3	15	5.9208	1
2013	N833_2013	1	162	8	151	7	4	447	82	0.09	31.3	15	5.9208	1
2013	N833_2013	0	162	8	151	7	4	448			31.3	15	5.9208	1
2014	AL22_2014	1	156	8.5	145	4.5	2	1	71	0.04	30.1	13	5.9208	4
2014	AL22_2014	1	156	8.5	145	4.5	2	2	73	-0.08	30.1	13	5.9208	4
2014	AL23_2014	1	154	5	144		4	3	70.5	0.15	29.8		4.9208
2014	AL23_2014	1	154	5	144		4	4	79	0.12	29.8		4.9208
2014	AL23_2014	1	154	5	144		4	5	78	0.09	29.8		4.9208
2014	AL23_2014	1	154	5	144		4	6	61	0.08	29.8		4.9208
2014	BA10_2014	1	155	7.5	155	8	1	41	69	0.13	31	15.5	-5.0792	0.5
2014	BA10_2014	0	155	7.5	155	8	2	42	75	0.11	31	15.5	-5.0792	0.5
2014	BA10_2014	0	155	7.5	155	8	3	43			31	15.5	-5.0792	0.5
2014	CA168_2014	1	155	5	158	5.5	4	264	71	0.06	31.3	10.5	-8.0792	0.5
2014	CA168_2014	1	155	5	158	5.5	4	265	77	0.04	31.3	10.5	-8.0792	0.5
2014	CA168_2014	1	155	5	158	5.5	4	266	78	0.04	31.3	10.5	-8.0792	0.5
2014	CA168_2014	1	155	5	158	5.5	4	267	49	0.05	31.3	10.5	-8.0792	0.5
2014	CA35_2014	1	149	7.5	151	6	3	280	82	0.08	30	13.5	-7.0792	1.5
2014	CA35_2014	1	149	7.5	151	6	3	281	72.5	0.15	30	13.5	-7.0792	1.5
2014	CA35_2014	1	149	7.5	151	6	3	282	61.5	0.07	30	13.5	-7.0792	1.5
2014	G4M_2014	1	158	7.5	156	6.5	4	378	73	0.04	31.4	14	-3.0792	1
2014	G4M_2014	1	158	7.5	156	6.5	4	379	63	0.07	31.4	14	-3.0792	1
2014	G4M_2014	1	158	7.5	156	6.5	4	380	61.5	0.07	31.4	14	-3.0792	1
2014	G4M_2014	0	158	7.5	156	6.5	4	381			31.4	14	-3.0792	1
2014	G6_2014	1	161	3.5	155	6.5	4	399	86	0.1	31.6	10	0.920803	3
2014	G6_2014	1	161	3.5	155	6.5	4	400	82	0.08	31.6	10	0.920803	3
2014	G6_2014	0	161	3.5	155	6.5	4	401			31.6	10	0.920803	3
2014	G6_2014	0	161	3.5	155	6.5	4	402			31.6	10	0.920803	3
2014	N829_2014	1	164	4	149	6.5	5	440	80	0.03	31.3	10.5	9.9208	2.5
2014	N829_2014	1	164	4	149	6.5	5	441	85	0.06	31.3	10.5	9.9208	2.5
2014	N829_2014	1	164	4	149	6.5	5	442	82.5	0.04	31.3	10.5	9.9208	2.5
2014	N829_2014	1	164	4	149	6.5	5	443	72.5	0.07	31.3	10.5	9.9208	2.5
2014	N829_2014	0	164	4	149	6.5	5	444			31.3	10.5	9.9208	2.5
2014	N849_2014	1	159	4.5	159	8	5	449	92.5	0.05	31.8	12.5	-5.0792	3.5
2014	N849_2014	0	159	4.5	159	8	5	450			31.8	12.5	-5.0792	3.5
2014	N849_2014	0	159	4.5	159	8	5	451			31.8	12.5	-5.0792	3.5
2014	N849_2014	0	159	4.5	159	8	5	452			31.8	12.5	-5.0792	3.5
2014	N849_2014	0	159	4.5	159	8	5	453			31.8	12.5	-5.0792	3.5
2014	TG6_2014	1	164	9	152		4	454	73	0.12	31.6		6.9208
2014	TG6_2014	1	164	9	152		4	455	66	0.05	31.6		6.9208
2014	TG6_2014	1	164	9	152		4	456	66.5	0.04	31.6		6.9208
2014	TG6_2014	1	164	9	152		4	457	69		31.6		6.9208
2015	AL23_2015	1		8	151	7.5	4	7	50.5	0.09		15.5		0.5
2015	AL23_2015	1		8	151	7.5	4	8	54	0.07		15.5		0.5
2015	AL23_2015	1		8	151	7.5	4	9	70.5	0.1		15.5		0.5
2015	AL23_2015	0		8	151	7.5	4	10				15.5		0.5
2015	AL5_2015	1	158	7.5	148	8.5	4	29	65	0.1	30.6	16	4.9208	1
2015	AL5_2015	1	158	7.5	148	8.5	4	30	66	0.1	30.6	16	4.9208	1
2015	AL5_2015	1	158	7.5	148	8.5	4	31	68	0.07	30.6	16	4.9208	1
2015	AL5_2015	1	158	7.5	148	8.5	4	32	47	0.06	30.6	16	4.9208	1
2015	BA10_2015	1	158	8	148	8.5	5	44	31.5	0.18	30.6	16.5	4.9208	0.5
2015	BA10_2015	0	158	8	148	8.5	5	45			30.6	16.5	4.9208	0.5
2015	BA10_2015	0	158	8	148	8.5	5	46			30.6	16.5	4.9208	0.5
2015	BA10_2015	0	158	8	148	8.5	5	47			30.6	16.5	4.9208	0.5
2015	BA10_2015	0	158	8	148	8.5	5	48			30.6	16.5	4.9208	0.5
2015	BA29_2015	1	157	3	146	6	4	92	59		30.3	9	5.9208	3
2015	BA29_2015	0	157	3	146	6	4	93			30.3	9	5.9208	3
2015	BA29_2015	0	157	3	146	6	4	94			30.3	9	5.9208	3
2015	BA29_2015	0	157	3	146	6	4	95			30.3	9	5.9208	3
2015	BZ14_2015	1	160	5	156	8	5	179	69	0.12	31.6	13	-1.0792	3
2015	BZ14_2015	1	160	5	156	8	5	180	68.5	0.11	31.6	13	-1.0792	3
2015	BZ14_2015	1	160	5	156	8	5	181	79.5	0.09	31.6	13	-1.0792	3
2015	BZ14_2015	1	160	5	156	8	5	182	43.5	0.09	31.6	13	-1.0792	3
2015	BZ14_2015	0	160	5	156	8	5	183			31.6	13	-1.0792	3
2015	BZ87_2015	1	152	6	147	5	4	195	77	0.07	29.9	11	-1.0792	1
2015	BZ87_2015	1	152	6	147	5	4	196	61.5	0.05	29.9	11	-1.0792	1
2015	BZ87_2015	1	152	6	147	5	4	197	65	0.08	29.9	11	-1.0792	1
2015	BZ87_2015	0	152	6	147	5	4	198			29.9	11	-1.0792	1
2015	CA110_2015	1	158	7	145	5.5	3	218	72	0.11	30.3	12.5	7.9208	1.5
2015	CA110_2015	1	158	7	145	5.5	3	219	60	0.15	30.3	12.5	7.9208	1.5
2015	CA110_2015	1	158	7	145	5.5	3	220	77.5	0.13	30.3	12.5	7.9208	1.5
2015	CA132_2015	1	157	7	150	7.5	5	245	73	0.09	30.7	14.5	1.9208	0.5
2015	CA132_2015	1	157	7	150	7.5	5	246	75	0.06	30.7	14.5	1.9208	0.5
2015	CA132_2015	1	157	7	150	7.5	5	247	54		30.7	14.5	1.9208	0.5
2015	CA132_2015	0	157	7	150	7.5	5	248			30.7	14.5	1.9208	0.5
2015	CA132_2015	0	157	7	150	7.5	5	249			30.7	14.5	1.9208	0.5
2015	CA187_2015	1	151	8.5	151	4	4	276	65.5	0.1	30.2	12.5	-5.0792	4.5
2015	CA187_2015	1	151	8.5	151	4	4	277	60	0.06	30.2	12.5	-5.0792	4.5
2015	CA187_2015	1	151	8.5	151	4	4	278	53.5	0.08	30.2	12.5	-5.0792	4.5
2015	CA187_2015	0	151	8.5	151	4	4	279			30.2	12.5	-2.0792	4.5
2015	G19_2015	1	153	9	150	4	4	337	72.5	0.08	30.3	13	-2.0792	5
2015	G19_2015	1	153	9	150	4	4	338	50	0.08	30.3	13	-2.0792	5
2015	G19_2015	0	153	9	150	4	4	339			30.3	13	-2.0792	5
2015	G19_2015	0	153	9	150	4	4	340			30.3	13	-2.0792	5
2015	G51_2015	1	158	7.5	157	5	4	382	59	0.07	31.5	12.5	-4.0792	2.5
2015	G51_2015	1	158	7.5	157	5	4	383	63	0.19	31.5	12.5	-4.0792	2.5
2015	G51_2015	1	158	7.5	157	5	4	384	47	0.06	31.5	12.5	-4.0792	2.5
2015	G51_2015	0	158	7.5	157	5	4	385			31.5	12.5	-4.0792	2.5
2015	G54_2015	1	160	5	152	7	4	395	63.5	0.07	31.2	12	2.9208	2
2015	G54_2015	0	160	5	152	7	4	396			31.2	12	2.9208	2
2015	G54_2015	0	160	5	152	7	4	397			31.2	12	2.9208	2
2015	G54_2015	0	160	5	152	7	4	398			31.2	12	2.9208	2
2016	ba11_2016	1	161	5	150	5	5	49	63	0.08	31.1	10	5.9208	0
2016	ba11_2016	0	161	5	150	5	5	50			31.1	10	5.9208	0
2016	ba11_2016	0	161	5	150	5	5	51			31.1	10	5.9208	0
2016	ba11_2016	0	161	5	150	5	5	52			31.1	10	5.9208	0
2016	ba11_2016	0	161	5	150	5	5	53			31.1	10	5.9208	0
2016	ba33_2016	1	152	6	152	6.5	3	108	73	0.06	30.4	12.5	-5.0792	0.5
2016	ba33_2016	1	152	6	152	6.5	3	109	70	0.09	30.4	12.5	-5.0792	0.5
2016	ba33_2016	0	152	6	152	6.5	3	110			30.4	12.5	-5.0792	0.5
2016	ba4_2016	1	154	4	152	5.5	4	111	44	0.03	30.6	9.5	-3.0792	1.5
2016	ba4_2016	0	154	4	152	5.5	4	112			30.6	9.5	-3.0792	1.5
2016	ba4_2016	0	154	4	152	5.5	4	113			30.6	9.5	-3.0792	1.5
2016	ba4_2016	0	154	4	152	5.5	4	114			30.6	9.5	-3.0792	1.5
2016	ba53_2016	1	153	8.5	145	8	3	123	72.5	0.06	29.8	16.5	2.9208	0.5
2016	ba53_2016	1	153	8.5	145	8	3	124	56.5	0.1	29.8	16.5	2.9208	0.5
2016	ba53_2016	0	153	8.5	145	8	3	125			29.8	16.5	2.9208	0.5
2016	bz72_2016	1	154	7.5	139	6	4	188	67.5	0.05	29.3	13.5	9.9208	1.5
2016	bz72_2016	1	154	7.5	139	6	4	189	64	0.04	29.3	13.5	9.9208	1.5
2016	bz72_2016	1	154	7.5	139	6	4	190	63	0.04	29.3	13.5	9.9208	1.5
2016	bz72_2016	0	154	7.5	139	6	4	191			29.3	13.5	9.9208	1.5
2016	ca125_2016	1	152	5.5	141	6	5	240	76.5	0.06	29.3	11.5	5.9208	0.5
2016	ca125_2016	1	152	5.5	141	6	5	241	66.5	0.07	29.3	11.5	5.9208	0.5
2016	ca125_2016	0	152	5.5	141	6	5	242			29.3	11.5	5.9208	0.5
2016	ca125_2016	0	152	5.5	141	6	5	243			29.3	11.5	5.9208	0.5
2016	ca125_2016	0	152	5.5	141	6	5	244			29.3	11.5	5.9208	0.5
2016	ca178_2016	1	150	7.5	144	6	4	272	58.5	0.09	29.4	13.5	0.920803	1.5
2016	ca178_2016	1	150	7.5	144	6	4	273	60	0.07	29.4	13.5	0.920803	1.5
2016	ca178_2016	0	150	7.5	144	6	4	274			29.4	13.5	0.920803	1.5
2016	ca178_2016	0	150	7.5	144	6	4	275			29.4	13.5	0.920803	1.5
2016	ca91hv_2016	0	151	9	145	4.5	4	309			29.6	13.5	0.920803	4.5
2016	ca91hv_2016	0	151	9	145	4.5	4	310			29.6	13.5	0.920803	4.5
2016	ca91hv_2016	0	151	9	145	4.5	4	311			29.6	13.5	0.920803	4.5
2016	ca91hv_2016	0	151	9	145	4.5	4	312			29.6	13.5	0.920803	4.5
2016	ca96_2016	0	155	8	149	4.5	3	326			30.4	12.5	0.920803	3.5
2016	ca96_2016	0	155	8	149	4.5	3	327			30.4	12.5	0.920803	3.5
2016	ca96_2016	0	155	8	149	4.5	3	328			30.4	12.5	0.920803	3.5
2017	AL23_2017	1	150	5	144	8.5	5	11	58	0.78	29.4	13.5	0.920803	3.5
2017	AL23_2017	0	150	5	144	8.5	5	12			29.4	13.5	0.920803	3.5
2017	AL23_2017	0	150	5	144	8.5	5	13			29.4	13.5	0.920803	3.5
2017	AL23_2017	0	150	5	144	8.5	5	14			29.4	13.5	0.920803	3.5
2017	AL23_2017	0	150	5	144	8.5	5	15			29.4	13.5	0.920803	3.5
2017	AL25_2017	1	145	6	144	6.5	4	16	41.5	0.33	28.9	12.5	-4.0792	0.5
2017	AL25_2017	0	145	6	144	6.5	4	17			28.9	12.5	-4.0792	0.5
2017	AL25_2017	0	145	6	144	6.5	4	18			28.9	12.5	-4.0792	0.5
2017	AL25_2017	0	145	6	144	6.5	4	19			28.9	12.5	-4.0792	0.5
2017	BA11_2017	1	155	4.5	152	4.75	5	54	76	0.59	30.7	9.25	-2.0792	0.25
2017	BA11_2017	0	155	4.5	152	4.75	5	55			30.7	9.25	-2.0792	0.25
2017	BA11_2017	0	155	4.5	152	4.75	5	56			30.7	9.25	-2.0792	0.25
2017	BA11_2017	0	155	4.5	152	4.75	5	57			30.7	9.25	-2.0792	0.25
2017	BA11_2017	0	155	4.5	152	4.75	5	58			30.7	9.25	-2.0792	0.25
2017	BA14_2017	1	155	4.5	151	6	4	64	82.5	0.39	30.6	10.5	-1.0792	1.5
2017	BA14_2017	1	155	4.5	151	6	4	65	77	0.69	30.6	10.5	-1.0792	1.5
2017	BA14_2017	0	155	4.5	151	6	4	66			30.6	10.5	-1.0792	1.5
2017	BA14_2017	0	155	4.5	151	6	4	67			30.6	10.5	-1.0792	1.5
2017	BA4_2017	1	150	4.5	157	8	4	115	68	0.72	30.7	12.5	-12.0792	3.5
2017	BA4_2017	1	150	4.5	157	8	4	116	60	0.44	30.7	12.5	-12.0792	3.5
2017	BA4_2017	0	150	4.5	157	8	4	117			30.7	12.5	-12.0792	3.5
2017	BA4_2017	0	150	4.5	157	8	4	118			30.7	12.5	-12.0792	3.5
2017	BA62_2017	1	155	6	150	7	4	129	75		30.5	13	-0.0791974	1
2017	BA62_2017	0	155	6	150	7	4	130			30.5	13	-0.0791974	1
2017	BA62_2017	0	155	6	150	7	4	131			30.5	13	-0.0791974	1
2017	BA62_2017	0	155	6	150	7	4	132			30.5	13	-0.0791974	1
2017	BZ72_2017	1	152	6.5	144	7	3	192	67.5		29.6	13.5	2.9208	0.5
2017	BZ72_2017	1	152	6.5	144	7	3	193	62	0.54	29.6	13.5	2.9208	0.5
2017	BZ72_2017	1	152	6.5	144	7	3	194	75	0.4	29.6	13.5	2.9208	0.5
2017	CA103_2017	1	157	6.5	155	7.5	6	212	51	0.67	31.2	14	-3.0792	1
2017	CA103_2017	1	157	6.5	155	7.5	6	213	52	0.59	31.2	14	-3.0792	1
2017	CA103_2017	0	157	6.5	155	7.5	6	214			31.2	14	-3.0792	1
2017	CA103_2017	0	157	6.5	155	7.5	6	215			31.2	14	-3.0792	1
2017	CA103_2017	0	157	6.5	155	7.5	6	216			31.2	14	-3.0792	1
2017	CA103_2017	0	157	6.5	155	7.5	6	217			31.2	14	-3.0792	1
2017	CA123_2017	1	153	9	146	5	5	231	57	0.12	29.9	14	1.9208	4
2017	CA123_2017	0	153	9	146	5	5	232			29.9	14	1.9208	4
2017	CA123_2017	0	153	9	146	5	5	233			29.9	14	1.9208	4
2017	CA123_2017	0	153	9	146	5	5	234			29.9	14	1.9208	4
2017	CA123_2017	0	153	9	146	5	5	235			29.9	14	1.9208	4
2017	CA144_2017	1	152	8	143	5.75	5	250	56	0.61	29.5	13.75	3.9208	2.25
2017	CA144_2017	1	152	8	143	5.75	5	251	71	0.64	29.5	13.75	3.9208	2.25
2017	CA144_2017	0	152	8	143	5.75	5	252			29.5	13.75	3.9208	2.25
2017	CA144_2017	0	152	8	143	5.75	5	253			29.5	13.75	3.9208	2.25
2017	CA144_2017	0	152	8	143	5.75	5	254			29.5	13.75	3.9208	2.25
2017	CA161_2017	1	153	3	147	7.75	5	259	67	0.33	30	10.75	0.920803	4.75
2017	CA161_2017	0	153	3	147	7.75	5	260	67	0.33	30	10.75	0.920803	4.75
2017	CA161_2017	1	153	3	147	7.75	5	261	67	0.5	30	10.75	0.920803	4.75
2017	CA161_2017	0	153	3	147	7.75	5	262			30	10.75	0.920803	4.75
2017	CA161_2017	0	153	3	147	7.75	5	263			30	10.75	0.920803	4.75
2017	CA53_2017	0	147	4.75	144	4.5	4	294			29.1	9.25	-2.0792	0.25
2017	CA53_2017	0	147	4.75	144	4.5	4	295			29.1	9.25	-2.0792	0.25
2017	CA53_2017	0	147	4.75	144	4.5	4	296			29.1	9.25	-2.0792	0.25
2017	CA53_2017	0	147	4.75	144	4.5	4	297			29.1	9.25	-2.0792	0.25
2017	CA94_2017	1	154	6.75	153	5	4	318	58	0.42	30.7	11.75	-4.0792	1.75
2017	CA94_2017	0	154	6.75	153	5	4	319			30.7	11.75	-4.0792	1.75
2017	CA94_2017	0	154	6.75	153	5	4	320			30.7	11.75	-4.0792	1.75
2017	CA94_2017	0	154	6.75	153	5	4	321			30.7	11.75	-4.0792	1.75
2017	G14_2017	0	148	8.75	148	3.5	4	329			29.6	12.25	-5.0792	5.25
2017	G14_2017	0	148	8.75	148	3.5	4	330			29.6	12.25	-5.0792	5.25
2017	G14_2017	0	148	8.75	148	3.5	4	331			29.6	12.25	-5.0792	5.25
2017	G14_2017	0	148	8.75	148	3.5	4	332			29.6	12.25	-5.0792	5.25
2017	G33_2017	1	160	7.5	151	6.75	5	368	81.5	0.97	31.1	14.25	3.9208	0.75
2017	G33_2017	1	160	7.5	151	6.75	5	369	80	1.13	31.1	14.25	3.9208	0.75
2017	G33_2017	0	160	7.5	151	6.75	5	370			31.1	14.25	3.9208	0.75
2017	G33_2017	0	160	7.5	151	6.75	5	371			31.1	14.25	3.9208	0.75
2017	G33_2017	0	160	7.5	151	6.75	5	372			31.1	14.25	3.9208	0.75
2017	G88_2017	1	152	5.5	151	4.75	4	414	77.5	0.34	30.3	10.25	-4.0792	0.75
2017	G88_2017	1	152	5.5	151	4.75	4	415	68	0.52	30.3	10.25	-4.0792	0.75
2017	G88_2017	0	152	5.5	151	4.75	4	416			30.3	10.25	-4.0792	0.75
2017	G88_2017	0	152	5.5	151	4.75	4	417			30.3	10.25	-4.0792	0.75
2017	GF1_2017	0	151.5	5.5	154	5	5	430			30.55	10.5	-7.5792	0.5
2017	GF1_2017	0	151.5	5.5	154	5	5	431			30.55	10.5	-7.5792	0.5
2017	GF1_2017	0	151.5	5.5	154	5	5	432			30.55	10.5	-7.5792	0.5
2017	GF1_2017	0	151.5	5.5	154	5	5	433			30.55	10.5	-7.5792	0.5
2017	GF1_2017	0	151.5	5.5	154	5	5	434			30.55	10.5	-7.5792	0.5
2018	BA11_2018	1	160	8.5	157.2	4.5	5	59	79	0.54	31.72	13	-2.2792	4
2018	BA11_2018	1	160	8.5	157.2	4.5	5	60	57	0.38	31.72	13	-2.2792	4
2018	BA11_2018	1	160	8.5	157.2	4.5	5	61	66.5	0.48	31.72	13	-2.2792	4
2018	BA11_2018	1	160	8.5	157.2	4.5	5	62	72.5	0.43	31.72	13	-2.2792	4
2018	BA11_2018	0	160	8.5	157.2	4.5	5	63			31.72	13	-2.2792	4
2018	BA18_2018	1	159	8	152	6.5	5	72	57	0.3	31.1	14.5	1.9208	1.5
2018	BA18_2018	1	159	8	152	6.5	5	73	68.5	0.76	31.1	14.5	1.9208	1.5
2018	BA18_2018	1	159	8	152	6.5	5	74	57	0.38	31.1	14.5	1.9208	1.5
2018	BA18_2018	1	159	8	152	6.5	5	75	75.5	0.48	31.1	14.5	1.9208	1.5
2018	BA18_2018	0	159	8	152	6.5	5	76			31.1	14.5	1.9208	1.5
2018	BA3_2018	1	161	8.5	158	6.5	4	96	81	1.26	31.9	15	-2.0792	2
2018	BA3_2018	1	161	8.5	158	6.5	4	97	81.5	0.98	31.9	15	-2.0792	2
2018	BA3_2018	0	161	8.5	158	6.5	4	98			31.9	15	-2.0792	2
2018	BA3_2018	0	161	8.5	158	6.5	4	99			31.9	15	-2.0792	2
2018	BA30_2018	1	155	3	150	4.5	5	100	72	0.06	30.5	7.5	-0.0791974	1.5
2018	BA30_2018	1	155	3	150	4.5	5	101	74	0.52	30.5	7.5	-0.0791974	1.5
2018	BA30_2018	1	155	3	150	4.5	5	102	80.5	0	30.5	7.5	-0.0791974	1.5
2018	BA30_2018	0	155	3	150	4.5	5	103			30.5	7.5	-0.0791974	1.5
2018	BA30_2018	0	155	3	150	4.5	5	104			30.5	7.5	-0.0791974	1.5
2018	BA78_2018	1	158	4.5	149	3.5	6	141	68.5	0.58	30.7	8	3.9208	1
2018	BA78_2018	0	158	4.5	149	3.5	6	142			30.7	8	3.9208	1
2018	BA78_2018	1	158	4.5	149	3.5	6	143	64.5	0.66	30.7	8	3.9208	1
2018	BA78_2018	0	158	4.5	149	3.5	6	144			30.7	8	3.9208	1
2018	BA78_2018	1	158	4.5	149	3.5	6	145	78	0.67	30.7	8	3.9208	1
2018	BA78_2018	0	158	4.5	149	3.5	6	146			30.7	8	3.9208	1
2018	BA86_2018	1	145	3	148	4.5	5	152	76	0.34	29.3	7.5	-8.0792	1.5
2018	BA86_2018	0	145	3	148	4.5	5	153			29.3	7.5	-8.0792	1.5
2018	BA86_2018	0	145	3	148	4.5	5	154			29.3	7.5	-8.0792	1.5
2018	BA86_2018	0	145	3	148	4.5	5	155			29.3	7.5	-8.0792	1.5
2018	BA86_2018	0	145	3	148	4.5	5	156			29.3	7.5	-8.0792	1.5
2018	CA102_2018	1	151	5	155	7.5	6	206	56.5	0.52	30.6	12.5	-9.0792	2.5
2018	CA102_2018	0	151	5	155	7.5	6	207			30.6	12.5	-9.0792	2.5
2018	CA102_2018	1	151	5	155	7.5	6	208	66	0.65	30.6	12.5	-9.0792	2.5
2018	CA102_2018	0	151	5	155	7.5	6	209			30.6	12.5	-9.0792	2.5
2018	CA102_2018	0	151	5	155	7.5	6	210			30.6	12.5	-9.0792	2.5
2018	CA102_2018	0	151	5	155	7.5	6	211			30.6	12.5	-9.0792	2.5
2018	CA110_2018	1	154	7	143	4	6	221	83.5	0.8	29.7	11	5.9208	3
2018	CA110_2018	1	154	7	143	4	6	222	76	0.41	29.7	11	5.9208	3
2018	CA110_2018	1	154	7	143	4	6	223	53	0.49	29.7	11	5.9208	3
2018	CA110_2018	1	154	7	143	4	6	224	74	0.6	29.7	11	5.9208	3
2018	CA110_2018	0	154	7	143	4	6	225			29.7	11	5.9208	3
2018	CA110_2018	0	154	7	143	4	6	226			29.7	11	5.9208	3
2018	CA123_2018	1	162	6.5	152	7	4	236	70.5	0.62	31.4	13.5	4.9208	0.5
2018	CA123_2018	0	162	6.5	152	7	4	237			31.4	13.5	4.9208	0.5
2018	CA123_2018	1	162	6.5	152	7	4	238	72	0.67	31.4	13.5	4.9208	0.5
2018	CA123_2018	0	162	6.5	152	7	4	239			31.4	13.5	4.9208	0.5
2018	CA35_2018	1	148	7	143	4.5	3	283	30		29.1	11.5	-0.0791974	2.5
2018	CA35_2018	1	148	7	143	4.5	3	284	67	0.53	29.1	11.5	-0.0791974	2.5
2018	CA35_2018	0	148	7	143	4.5	3	285			29.1	11.5	-0.0791974	2.5
2018	CA45_2018	1	159.5	8.5	149	7.5	4	290	56		30.85	16	5.4208	1
2018	CA45_2018	1	159.5	8.5	149	7.5	4	291	85	0.54	30.85	16	5.4208	1
2018	CA45_2018	0	159.5	8.5	149	7.5	4	292			30.85	16	5.4208	1
2018	CA45_2018	0	159.5	8.5	149	7.5	4	293			30.85	16	5.4208	1
2018	CA92HV_2018	1	156	6	146	4	5	313	70	0.24	30.2	10	4.9208	2
2018	CA92HV_2018	1	156	6	146	4	5	314	79	0.32	30.2	10	4.9208	2
2018	CA92HV_2018	1	156	6	146	4	5	315	75.5	0.32	30.2	10	4.9208	2
2018	CA92HV_2018	1	156	6	146	4	5	316	75	0.46	30.2	10	4.9208	2
2018	CA92HV_2018	0	156	6	146	4	5	317			30.2	10	4.9208	2
2018	G3_2018	1	159	7	151	6.5	4	357	85.5	0.25	31	13.5	2.9208	0.5
2018	G3_2018	0	159	7	151	6.5	4	358			31	13.5	2.9208	0.5
2018	G3_2018	0	159	7	151	6.5	4	359			31	13.5	2.9208	0.5
2018	G3_2018	0	159	7	151	6.5	4	360			31	13.5	2.9208	0.5
2018	G3_2018	0	159	7	151	6.5	4	361			31	13.5	2.9208	0.5
2018	G89_2018	1	159	5.5	151	8.5	4	426	80.5	0.84	31	14	2.9208	3
2018	G89_2018	1	159	5.5	151	8.5	4	427	80	1.06	31	14	2.9208	3
2018	G89_2018	1	159	5.5	151	8.5	4	428	54	0.7	31	14	2.9208	3
2018	G89_2018	1	159	5.5	151	8.5	4	429	75	0.58	31	14	2.9208	3
2019	AL30_2019	1	140	6	147	5.5	3	26	71		28.7	11.5	-12.0792	0.5
2019	AL30_2019	1	140	6	147	5.5	3	27	71		28.7	11.5	-12.0792	0.5
2019	AL30_2019	1	140	6	147	5.5	3	28	77.5		28.7	11.5	-12.0792	0.5
2019	ALN7_2019	1	149	7.75	150	4	4	37	73.5	-0.65	29.9	11.75	-6.0792	3.75
2019	ALN7_2019	0	149	7.75	150	4	4	38			29.9	11.75	-6.0792	3.75
2019	ALN7_2019	0	149	7.75	150	4	4	39			29.9	11.75	-6.0792	3.75
2019	ALN7_2019	0	149	7.75	150	4	4	40			29.9	11.75	-6.0792	3.75
2019	BA15_2019	1	155	3.5	149	7.5	4	68	80.5	0.63	30.4	11	0.920803	4
2019	BA15_2019	1	155	3.5	149	7.5	4	69	69.5	0.61	30.4	11	0.920803	4
2019	BA15_2019	1	155	3.5	149	7.5	4	70	68.5	0.45	30.4	11	0.920803	4
2019	BA15_2019	1	155	3.5	149	7.5	4	71	75.5	0.52	30.4	11	0.920803	4
2019	BA31_2019	1	162	7.5	152	7.5	3	105			31.4	15	4.9208	0
2019	BA31_2019	1	162	7.5	152	7.5	3	106			31.4	15	4.9208	0
2019	BA31_2019	0	162	7.5	152	7.5	3	107			31.4	15	4.9208	0
2019	BA57_2019	1	157	6.75	149	3.5	3	126	57	0.43	30.6	10.25	2.9208	3.25
2019	BA57_2019	0	157	6.75	149	3.5	3	127			30.6	10.25	2.9208	3.25
2019	BA57_2019	1	157	6.75	149	3.5	3	128	75	0.39	30.6	10.25	2.9208	3.25
2019	BA74_2019	1	156	3.5	148	3	4	137	79.5	0.72	30.4	6.5	2.9208	0.5
2019	BA74_2019	1	156	3.5	148	3	4	138	75.5	0.55	30.4	6.5	2.9208	0.5
2019	BA74_2019	1	156	3.5	148	3	4	139	37		30.4	6.5	2.9208	0.5
2019	BA74_2019	1	156	3.5	148	3	4	140	74		30.4	6.5	2.9208	0.5
2019	BZ14_2019	1	148	4.25	150	8	4	184	54.5	0.29	29.8	12.25	-7.0792	3.75
2019	BZ14_2019	0	148	4.25	150	8	4	185			29.8	12.25	-7.0792	3.75
2019	BZ14_2019	1	148	4.25	150	8	4	186	59.5	0.28	29.8	12.25	-7.0792	3.75
2019	BZ14_2019	0	148	4.25	150	8	4	187			29.8	12.25	-7.0792	3.75
2019	CA147_2019	1	149	4	150	5.75	4	255	65		29.9	9.75	-6.0792	1.75
2019	CA147_2019	1	149	4	150	5.75	4	256	61		29.9	9.75	-6.0792	1.75
2019	CA147_2019	1	149	4	150	5.75	4	257	64		29.9	9.75	-6.0792	1.75
2019	CA147_2019	1	149	4	150	5.75	4	258	65		29.9	9.75	-6.0792	1.75
2019	CA170_2019	1	146	6.5	147	8.75	4	268	82.5		29.3	15.25	-6.0792	2.25
2019	CA170_2019	1	146	6.5	147	8.75	4	269	76.5		29.3	15.25	-6.0792	2.25
2019	CA170_2019	1	146	6.5	147	8.75	4	270	72	0.25	29.3	15.25	-6.0792	2.25
2019	CA170_2019	1	146	6.5	147	8.75	4	271	74		29.3	15.25	-6.0792	2.25
2019	CA94_2019	1	151	3.5	151	5.5	4	322	82	0.27	30.2	9	-5.0792	2
2019	CA94_2019	1	151	3.5	151	5.5	4	323	69	0.63	30.2	9	-5.0792	2
2019	CA94_2019	1	151	3.5	151	5.5	4	324	83.5		30.2	9	-5.0792	2
2019	CA94_2019	0	151	3.5	151	5.5	4	325			30.2	9	-5.0792	2
2019	G30_2019	1	155	6.5	146	8	3	362	43.5	0.25	30.1	14.5	3.9208	1.5
2019	G30_2019	1	155	6.5	146	8	3	363	65	0.67	30.1	14.5	3.9208	1.5
2019	G30_2019	0	155	6.5	146	8	3	364			30.1	14.5	3.9208	1.5
2019	G81_2019	1	153	4	148	8	4	410	54	0.19	30.1	12	-0.0791974	4
2019	G81_2019	1	153	4	148	8	4	411	51.5	0.42	30.1	12	-0.0791974	4
2019	G81_2019	0	153	4	148	8	4	412			30.1	12	-0.0791974	4
2019	G81_2019	0	153	4	148	8	4	413			30.1	12	-0.0791974	4
2019	G88_2019	1	162	7.5	153	8.5	4	418	78.5	0.56	31.5	16	3.9208	1
2019	G88_2019	1	162	7.5	153	8.5	4	419	45	0.32	31.5	16	3.9208	1
2019	G88_2019	1	162	7.5	153	8.5	4	420	69.5	0.46	31.5	16	3.9208	1
2019	G88_2019	0	162	7.5	153	8.5	4	421			31.5	16	3.9208	1
2020	AL7_2020	1	156	5	152	4.5	4	33	81	0.32	30.8	9.5	-1.0792	0.5
2020	AL7_2020	1	156	5	152	4.5	4	34	72	0.53	30.8	9.5	-1.0792	0.5
2020	AL7_2020	1	156	5	152	4.5	4	35	66	0.65	30.8	9.5	-1.0792	0.5
2020	AL7_2020	1	156	5	152	4.5	4	36	80.5	0.35	30.8	9.5	-1.0792	0.5
2020	BA2_2020	1	158	5	152	6.5	4	77	69	0.8	31	11.5	0.920803	1.5
2020	BA2_2020	1	158	5	152	6.5	4	78	68	1.24	31	11.5	0.920803	1.5
2020	BA2_2020	1	158	5	152	6.5	4	79	69	0.63	31	11.5	0.920803	1.5
2020	BA2_2020	0	158	5	152	6.5	4	80			31	11.5	0.920803	1.5
2020	BA25_2020	1	155	6.5	150	7	3	81	76	0.61	30.5	13.5	-0.0791974	0.5
2020	BA25_2020	1	155	6.5	150	7	3	82	55.5	0.9	30.5	13.5	-0.0791974	0.5
2020	BA25_2020	1	155	6.5	150	7	3	83	69.5	0.81	30.5	13.5	-0.0791974	0.5
2020	BA40_2020	1	152	6	148	3.5	4	119	72	0.98	30	9.5	-1.0792	2.5
2020	BA40_2020	1	152	6	148	3.5	4	120	74	0.69	30	9.5	-1.0792	2.5
2020	BA40_2020	0	152	6	148	3.5	4	121			30	9.5	-1.0792	2.5
2020	BA40_2020	0	152	6	148	3.5	4	122			30	9.5	-1.0792	2.5
2020	BA81_2020	1	152	4	159	6	5	147	83	0.14	31.1	10	-12.0792	2
2020	BA81_2020	0	152	4	159	6	5	148			31.1	10	-12.0792	2
2020	BA81_2020	1	152	4	159	6	5	149	78	0.19	31.1	10	-12.0792	2
2020	BA81_2020	0	152	4	159	6	5	150			31.1	10	-12.0792	2
2020	BA81_2020	0	152	4	159	6	5	151			31.1	10	-12.0792	2
2020	BAP38_2020	1	155	8.5	145	6	5	161	71.5	0.47	30	14.5	4.9208	2.5
2020	BAP38_2020	1	155	8.5	145	6	5	162	78	0.54	30	14.5	4.9208	2.5
2020	BAP38_2020	1	155	8.5	145	6	5	163	68	0.6	30	14.5	4.9208	2.5
2020	BAP38_2020	1	155	8.5	145	6	5	164	80	1.03	30	14.5	4.9208	2.5
2020	BAP38_2020	0	155	8.5	145	6	5	165			30	14.5	4.9208	2.5
2020	BAP52_2020	1	151	4.5	147	6	5	170	66	0.53	29.8	10.5	-1.0792	1.5
2020	BAP52_2020	1	151	4.5	147	6	5	171	61	-0.02	29.8	10.5	-1.0792	1.5
2020	BAP52_2020	1	151	4.5	147	6	5	172	47		29.8	10.5	-1.0792	1.5
2020	BAP52_2020	1	151	4.5	147	6	5	173	64	0.09	29.8	10.5	-1.0792	1.5
2020	BAP52_2020	0	151	4.5	147	6	5	174			29.8	10.5	-1.0792	1.5
2020	BZ115_2020	1	161	8	148	4.5	4	175	81.5	0.9	30.9	12.5	7.9208	3.5
2020	BZ115_2020	1	161	8	148	4.5	4	176	74.5	0.63	30.9	12.5	7.9208	3.5
2020	BZ115_2020	1	161	8	148	4.5	4	177	75.5	0.67	30.9	12.5	7.9208	3.5
2020	BZ115_2020	1	161	8	148	4.5	4	178	68	0.15	30.9	12.5	7.9208	3.5
2020	CA54_2020	1	155	7	156	4	5	298	70	1.05	31.1	11	-6.0792	3
2020	CA54_2020	1	155	7	156	4	5	299	71	0.75	31.1	11	-6.0792	3
2020	CA54_2020	1	155	7	156	4	5	300	74	0.48	31.1	11	-6.0792	3
2020	CA54_2020	0	155	7	156	4	5	301			31.1	11	-6.0792	3
2020	CA54_2020	0	155	7	156	4	5	302			31.1	11	-6.0792	3
2020	CA91_2020	1	154	5	143	6.5	2	307	59		29.7	11.5	5.9208	1.5
2020	CA91_2020	1	154	5	143	6.5	2	308	62		29.7	11.5	5.9208	1.5
2020	G18_2020	1	151	7.5	148	6.5	4	333	76	0.88	29.9	14	-2.0792	1
2020	G18_2020	1	151	7.5	148	6.5	4	334	74	0.77	29.9	14	-2.0792	1
2020	G18_2020	1	151	7.5	148	6.5	4	335	75	0.93	29.9	14	-2.0792	1
2020	G18_2020	1	151	7.5	148	6.5	4	336	77		29.9	14	-2.0792	1
2020	G23_2020	1	155	6	156	5.5	4	345	77.5	0.3	31.1	11.5	-6.0792	0.5
2020	G23_2020	0	155	6	156	5.5	4	346			31.1	11.5	-6.0792	0.5
2020	G23_2020	0	155	6	156	5.5	4	347			31.1	11.5	-6.0792	0.5
2020	G23_2020	0	155	6	156	5.5	4	348			31.1	11.5	-6.0792	0.5
2020	G88_2020	1	156	4.5	157	7	4	422	84		31.3	11.5	-6.0792	2.5
2020	G88_2020	1	156	4.5	157	7	4	423	87		31.3	11.5	-6.0792	2.5
2020	G88_2020	1	156	4.5	157	7	4	424	52		31.3	11.5	-6.0792	2.5
2020	G88_2020	1	156	4.5	157	7	4	425	82		31.3	11.5	-6.0792	2.5
2021	BA25_2021	1	155	4	150	8	4	84	50		30.5	12	-0.0791974	4
2021	BA25_2021	1	155	4	150	8	4	85	50		30.5	12	-0.0791974	4
2021	BA25_2021	0	155	4	150	8	4	86			30.5	12	-0.0791974	4
2021	BA25_2021	0	155	4	150	8	4	87			30.5	12	-0.0791974	4
2021	BA27_2021	0	160	5.5	161	7.5	4	88			32.1	13	-6.0792	2
2021	BA27_2021	0	160	5.5	161	7.5	4	89			32.1	13	-6.0792	2
2021	BA27_2021	0	160	5.5	161	7.5	4	90			32.1	13	-6.0792	2
2021	BA27_2021	0	160	5.5	161	7.5	4	91			32.1	13	-6.0792	2
2021	BA62_2021	1	161	5.5	161	8	4	133	53		32.2	13.5	-5.0792	2.5
2021	BA62_2021	0	161	5.5	161	8	4	134			32.2	13.5	-5.0792	2.5
2021	BA62_2021	0	161	5.5	161	8	4	135			32.2	13.5	-5.0792	2.5
2021	BA62_2021	0	161	5.5	161	8	4	136			32.2	13.5	-5.0792	2.5
2021	BA87_2021	1	161	5.5	152	8	4	157	71		31.3	13.5	3.9208	2.5
2021	BA87_2021	0	161	5.5	152	8	4	158			31.3	13.5	3.9208	2.5
2021	BA87_2021	1	161	5.5	152	8	4	159	70		31.3	13.5	3.9208	2.5
2021	BA87_2021	0	161	5.5	152	8	4	160			31.3	13.5	3.9208	2.5
2021	Bap38_2021	1	159	5.5	159	7	4	166	55		31.8	12.5	-5.0792	1.5
2021	Bap38_2021	1	159	5.5	159	7	4	167	60		31.8	12.5	-5.0792	1.5
2021	Bap38_2021	1	159	5.5	159	7	4	168	47		31.8	12.5	-5.0792	1.5
2021	Bap38_2021	0	159	5.5	159	7	4	169			31.8	12.5	-5.0792	1.5
2021	Ca120_2021	1	156	7.5	146	6.5	4	227	62		30.2	14	4.9208	1
2021	Ca120_2021	1	156	7.5	146	6.5	4	228	44		30.2	14	4.9208	1
2021	Ca120_2021	1	156	7.5	146	6.5	4	229	68		30.2	14	4.9208	1
2021	Ca120_2021	0	156	7.5	146	6.5	4	230			30.2	14	4.9208	1
2021	Ca43_2021	0	152	4.5	156	5.5	4	286			30.8	10	-9.0792	1
2021	Ca43_2021	0	152	4.5	156	5.5	4	287			30.8	10	-9.0792	1
2021	Ca43_2021	0	152	4.5	156	5.5	4	288			30.8	10	-9.0792	1
2021	Ca43_2021	0	152	4.5	156	5.5	4	289			30.8	10	-9.0792	1
2021	Ca90hv_2021	1	161	7	150	8.5	4	303	54		31.1	15.5	5.9208	1.5
2021	Ca90hv_2021	1	161	7	150	8.5	4	304	57		31.1	15.5	5.9208	1.5
2021	Ca90hv_2021	0	161	7	150	8.5	4	305			31.1	15.5	5.9208	1.5
2021	Ca90hv_2021	0	161	7	150	8.5	4	306			31.1	15.5	5.9208	1.5
2021	G26_2021	1	161	7.5	145	8.5	4	349	63		30.6	16	10.9208	1
2021	G26_2021	1	161	7.5	145	8.5	4	350	61		30.6	16	10.9208	1
2021	G26_2021	0	161	7.5	145	8.5	4	351			30.6	16	10.9208	1
2021	G26_2021	0	161	7.5	145	8.5	4	352			30.6	16	10.9208	1
2021	G51_2021	1	161	8	140	5	4	386	38		30.1	13	15.9208	3
2021	G51_2021	1	161	8	140	5	4	387	56		30.1	13	15.9208	3
2021	G51_2021	0	161	8	140	5	4	388			30.1	13	15.9208	3
2021	G51_2021	0	161	8	140	5	4	389			30.1	13	15.9208	3
